# Supplementary material for: Species and Phylogenetic Diversity of Woody Plants Shift With the Elevational Gradient in Subtropical Forests in South China
Source: Ecol Evol. 2025 Jul 14;15(7):e71761. doi: 10.1002/ece3.71761 (PMC12259308; doi:10.1002/ece3.71761)
Supplement: Supplementary file 1 — Appendix S1. [file ECE3-15-e71761-s001.xlsx]

## Sheet: sheet1
	Glochidion lanceolarium	Styracaceae sp.	Illicium verum	Styrax faberi	Fraxinus chinensis	Tarenna depauperata	Gironniera subaequalis	Blastus cochinchinensis	Lithocarpus cleistocarpus	Sloanea leptocarpa	Cleistanthus sumatranus	Ficus variolosa	Mischocarpus sundaicus	Camellia sinensis	Anneslea fragrans	Dichroa febrifuga	Ilex crenata	Syzygium buxifolium	Eurya alata	Hancea hookeriana	Lasianthus chinensis	Euonymus myrianthus	Ardisia crenata	Dichroa daimingshanensis	Clerodendrum cyrtophyllum	Ilex latifolia	Lithocarpus megalophyllus	Quercus jenseniana	Clethra bodinieri	Lindera metcalfiana	Rhododendron farrerae	Erythroxylum sinense	Maesa japonica	Elaeocarpus decipiens	Illicium brevistylum	Rhododendron cavaleriei	Aidia pycnantha	Annonaceae sp.	Microtropis tetragona	Liquidambar formosana	Canarium album	Eurya groffii	Erythrophleum fordii	Castanopsis tonkinensis	Diplospora dubia	Symplocos lucida	Symplocos lancifolia	Photinia glabra	Neolitsea kwangsiensis
plot1	0	0	0	0	0	0	0	0	0	0	0	0	0	0	0	0	8	0	0	0	0	0	0	0	0	0	0	0	0	0	1	0	0	0	0	0	0	0	9	0	0	0	0	0	0	0	0	0	0
plot2	0	0	0	0	0	0	0	0	0	0	0	0	0	0	0	0	0	0	5	0	0	0	0	2	0	0	0	0	0	0	0	0	0	0	0	10	0	0	1	0	0	0	0	0	0	1	0	0	0
plot3	0	0	0	0	0	0	0	0	0	0	0	0	0	0	0	1	0	0	27	0	0	1	0	0	0	0	0	0	0	0	0	0	0	0	0	0	0	0	2	0	0	0	0	0	0	0	0	0	0
plot4	0	0	0	0	0	0	0	0	6	0	0	0	0	0	3	0	0	2	0	0	1	0	0	0	0	0	0	0	0	0	0	1	0	0	0	25	0	0	0	0	0	0	0	0	0	1	0	0	0
plot5	0	0	0	0	0	0	0	0	1	0	0	0	0	0	1	0	0	0	0	0	0	0	0	0	0	0	0	0	0	0	0	0	0	0	0	8	0	0	3	0	0	0	0	0	0	0	0	0	0
plot6	0	0	0	0	0	0	0	0	7	0	0	0	0	0	3	0	0	1	0	0	0	0	0	0	0	0	0	0	0	0	0	1	0	0	0	5	0	0	0	0	0	0	0	0	0	0	0	0	0
plot7	0	0	0	0	0	0	0	0	1	0	0	0	0	0	0	0	0	0	0	0	0	0	0	0	0	0	0	0	0	0	0	22	0	0	0	4	0	0	0	0	0	2	0	0	0	0	0	0	0
plot8	0	0	0	0	0	0	0	0	1	0	0	0	0	0	0	0	0	1	0	0	0	0	0	0	0	0	0	1	0	1	0	3	0	0	0	7	0	0	0	0	0	12	0	0	0	0	0	0	0
plot9	0	0	0	0	0	0	0	0	0	0	0	1	0	0	0	0	0	0	0	0	0	0	0	0	0	0	0	0	0	0	0	7	0	0	0	4	0	0	0	0	0	0	0	0	0	0	0	0	0
plot10	0	3	0	0	0	1	0	0	0	0	0	1	0	0	0	0	0	0	0	0	1	0	0	0	0	0	0	0	0	0	0	4	0	0	0	2	0	0	0	0	0	5	0	0	0	0	0	0	0
plot11	0	0	0	2	0	2	0	0	0	0	0	2	0	1	0	0	0	1	0	0	0	0	0	0	0	0	0	2	0	0	0	2	0	0	2	26	0	0	1	0	0	0	0	0	0	0	0	0	1
plot12	0	0	0	0	0	2	0	0	0	0	0	1	0	1	0	0	0	0	0	0	9	0	0	0	0	0	1	0	0	0	0	1	0	0	4	0	0	0	1	0	0	3	0	0	0	0	0	0	0
plot13	0	0	0	0	0	0	0	0	0	0	0	5	0	0	0	0	0	1	0	0	0	0	0	0	0	0	0	0	0	0	0	9	0	0	0	5	0	0	8	3	0	0	0	0	0	2	0	1	0
plot14	0	0	0	0	0	0	0	0	0	0	0	1	0	0	0	0	0	0	0	0	0	0	0	0	0	0	0	0	0	0	0	8	0	0	0	16	0	0	4	0	0	0	0	0	0	0	4	1	0
plot15	0	0	0	0	0	0	0	0	0	0	0	7	0	0	0	0	0	0	0	0	0	0	0	0	1	1	0	0	0	0	0	19	0	0	0	12	0	0	9	0	0	0	0	0	0	0	1	0	0
plot16	0	0	10	0	0	0	0	11	0	0	0	1	0	0	0	0	0	0	0	0	0	0	0	0	0	0	0	0	49	0	4	0	0	0	0	0	0	0	0	0	0	0	0	0	0	0	0	0	0
plot17	0	0	15	0	1	0	0	42	0	0	0	7	0	0	0	0	0	0	0	0	0	0	0	0	0	0	0	0	31	0	0	0	0	0	0	2	0	0	0	0	0	0	0	0	0	0	0	3	0
plot18	0	0	10	0	0	0	0	16	0	0	0	16	0	0	0	0	0	0	0	0	0	0	0	0	0	0	0	0	38	0	0	0	0	5	0	6	0	0	0	0	0	0	0	0	0	0	0	1	0
plot19	1	0	0	0	0	0	0	0	0	0	0	3	0	0	0	0	0	0	0	0	0	0	0	0	0	0	0	0	26	0	0	0	0	2	0	3	0	0	0	0	0	0	6	0	0	0	10	1	0
plot20	0	0	0	0	2	0	0	0	0	0	1	2	0	0	0	0	0	0	0	0	0	0	0	0	0	0	0	0	52	0	0	0	0	0	0	0	0	0	2	1	2	0	3	0	0	0	6	3	0
plot21	0	0	0	0	0	0	0	0	0	0	0	0	0	0	0	0	0	0	0	0	0	0	1	0	0	0	0	0	42	0	0	0	0	0	0	3	0	0	0	3	0	0	2	0	0	0	0	5	0
plot22	0	0	0	0	0	0	4	0	0	7	0	0	0	0	0	0	0	0	0	0	0	0	1	0	0	0	0	0	0	12	0	0	0	0	0	0	17	0	0	0	0	0	5	1	2	0	0	0	0
plot23	0	0	0	0	0	0	6	0	0	44	0	0	1	0	0	0	0	0	0	1	0	0	2	0	0	0	0	0	0	3	0	0	1	0	0	0	2	0	1	0	0	0	3	0	0	0	0	0	0
plot24	0	0	0	0	0	0	13	0	0	11	0	0	1	0	0	0	0	0	0	0	0	0	2	0	0	0	0	0	0	15	0	0	0	0	0	0	2	1	0	0	0	0	2	0	0	0	0	0	0
[truncated: 163 more columns]
