# Supplementary material for: Species and Phylogenetic Diversity of Woody Plants Shift With the Elevational Gradient in Subtropical Forests in South China
Source: Ecol Evol. 2025 Jul 14;15(7):e71761. doi: 10.1002/ece3.71761 (PMC12259308; doi:10.1002/ece3.71761)
Supplement: Supplementary file 2 — Appendix S2. [file ECE3-15-e71761-s003.xlsx]

## Sheet: Sheet1
	SOC (g·kg−1)	TN (g·kg−1)	TK (g·kg−1)	TP (g·kg−1)	AP (mg·kg−1)	NN (mg·kg−1)	AN (mg·kg−1)	SWC (%)	pH	ELE (m asl.)	SLO (°)
plot1	123.065	5.0148	8.28125	0.361567	24.9106	63.8622	185.255	130.554	3.76	1476	8
plot2	31.6134	2.394	6.66625	0.238345	5.33819	29.7726	28.7422	42.8788	3.93	1460	6
plot3	42.3125	3.024	8.28125	0.361567	19.6674	39.7028	26.6052	53.4293	3.86	1455	4
plot4	49.3771	3.024	16.4275	0.274752	11.5304	8.32442	38.7412	46.3592	3.6	1288	3
plot5	51.4739	3.0744	14.2662	0.218742	5.58713	7.88157	30.2273	65.0853	3.74	1273	2
plot6	39.6568	2.3436	10.4663	0.218742	6.16278	8.15993	95.0172	53.3255	3.67	1250	2
plot7	80.2644	3.5028	18.0663	0.476388	4.91812	52.7802	68.3846	78.4829	3.27	1196	10
plot8	42.9781	2.9736	31.0813	0.523996	25.4551	42.4221	25.3796	59.3698	3.91	1190	9
plot9	300.213	14.1372	10.4663	0.899263	33.1876	42.8088	115.935	67.3834	3.26	1165	16
plot10	25.2908	1.7136	19.6812	0.474148	1.07521	33.1673	16.1431	43.9139	3.69	1121	14
plot11	45.0854	1.2852	8.495	0.305557	6.58286	49.5129	50.5763	74.8616	3.48	1130	19
plot12	85.6266	5.1408	8.28125	0.339164	4.1402	58.6783	30.1364	92.6066	3.36	1118	20
plot13	40.1921	2.4696	28.92	0.347565	1.07521	23.4425	5.20592	65.0437	3.64	990	40
plot14	67.1235	4.41	22.4125	0.43158	1.68198	34.9872	2.82869	54.3028	3.49	975	30
plot15	28.098	2.142	28.92	0.697627	1.97759	26.8102	2.00056	23.5845	3.78	988	35
plot16	29.2562	2.1672	31.0813	0.313959	0.530667	0.773338	20.7226	41.3372	3.64	708	12
plot17	61.1297	3.8304	36.52	0.305557	1.02853	2.27632	26.5093	51.7349	3.67	714	20
plot18	43.8009	3.024	39.2275	0.26635	0.717367	0.359862	12.3103	48.3354	3.75	709	18
plot19	41.0068	2.52	16.9737	0.297156	1.41749	16.6776	3.17941	39.8754	3.54	538	45
plot20	31.864	2.5452	27.8275	0.26355	1.01297	8.82645	10.1653	38.8166	3.66	553	25
plot21	58.5799	3.2256	18.6125	0.325161	1.43305	5.02528	15.9312	43.7616	3.64	537	15
plot22	34.0464	2.9484	26.735	0.372769	1.77533	23.8253	2.28427	24.9165	3.34	358	19
plot23	19.5677	2.0412	24.0275	0.26355	1.02853	30.0019	2.65872	23.0555	3.45	376	27
plot24	23.9607	1.8648	19.135	0.423179	1.26191	24.8103	22.3944	20.6477	3.47	280	28
