# Supplementary material for: Species and Phylogenetic Diversity of Woody Plants Shift With the Elevational Gradient in Subtropical Forests in South China
Source: Ecol Evol. 2025 Jul 14;15(7):e71761. doi: 10.1002/ece3.71761 (PMC12259308; doi:10.1002/ece3.71761)
Supplement: Supplementary file 3 — Appendix S3. [file ECE3-15-e71761-s004.xlsx]

## Sheet: Sheet1
	Phylogenetic diversity	Net relatedness index	Nearest taxon index
plot1	2224.48	1.12073	2.92973
plot2	2400.75	0.802625	0.806147
plot3	1954.17	0.698015	0.93408
plot4	3597.14	-1.74573	-0.0712737
plot5	2814.18	0.640083	0.0516592
plot6	2826.45	-0.511633	0.587285
plot7	2908.47	0.673857	0.653856
plot8	3714.55	-0.690979	-0.848533
plot9	3169.71	-0.936648	-0.498069
plot10	2538.76	1.03516	1.07145
plot11	2938.9	0.612918	-0.124482
plot12	2776.99	0.56366	0.411758
plot13	2866.72	-3.06577	-2.09084
plot14	2815.57	-0.875083	-0.352304
plot15	2708.61	0.463451	-1.64549
plot16	1764.61	-1.56671	-1.27702
plot17	1949.32	0.73205	-0.318756
plot18	2004.76	0.781024	0.110257
plot19	1860.6	0.630907	0.0440259
plot20	2460.53	0.403932	-1.52221
plot21	1819.78	0.576751	-0.985024
plot22	1830.65	0.809337	1.62907
plot23	2459.13	0.820594	0.540543
plot24	2247.89	0.623558	-0.473053
