# Supplementary material for: Species and Phylogenetic Diversity of Woody Plants Shift With the Elevational Gradient in Subtropical Forests in South China
Source: Ecol Evol. 2025 Jul 14;15(7):e71761. doi: 10.1002/ece3.71761 (PMC12259308; doi:10.1002/ece3.71761)
Supplement: Supplementary file 4 — Appendix S4. [file ECE3-15-e71761-s002.xlsx]

## Sheet: Sheet1
	Shannon-Wiener index	Simpson index	Pielou index	Species richness index
plot1	2.78398	0.887368	0.789476	34
plot2	2.46863	0.816999	0.725811	30
plot3	2.52656	0.886958	0.817382	22
plot4	3.30034	0.946239	0.862013	46
plot5	2.98222	0.924722	0.8388	35
plot6	3.09203	0.93877	0.862847	36
plot7	3.07055	0.933524	0.844117	38
plot8	3.35271	0.950249	0.866063	48
plot9	3.12263	0.935611	0.87829	35
plot10	3.18306	0.93522	0.881509	37
plot11	2.97083	0.908099	0.829026	36
plot12	3.2152	0.948923	0.89722	36
plot13	2.73496	0.911926	0.860576	24
plot14	2.80741	0.907254	0.817535	31
plot15	2.56269	0.874636	0.786561	26
plot16	1.7956	0.779501	0.680395	14
plot17	2.30082	0.85982	0.768033	20
plot18	2.42315	0.883062	0.795904	21
plot19	2.22438	0.815375	0.769584	18
plot20	2.20606	0.768236	0.703576	23
plot21	1.98369	0.767	0.715464	16
plot22	2.47014	0.876807	0.7878	23
plot23	2.60893	0.861953	0.774786	29
plot24	2.71465	0.909461	0.865782	23
